# Supplementary material for: A TEX86 surface sediment database and extended Bayesian calibration
Source: Sci Data. 2015 Jun 23;2:150029. doi: 10.1038/sdata.2015.29 (PMC4477698; doi:10.1038/sdata.2015.29)
Supplement: Supplementary file 1 [file sdata201529-isa1.zip]

Archive with 3 entries (3 files):
- i_Investigation.txt
- s_study_Tierney.txt
- a_assay_Tierney.txt
