# Supplementary material for: A TEX86 surface sediment database and extended Bayesian calibration
Source: Sci Data. 2015 Jun 23;2:150029. doi: 10.1038/sdata.2015.29 (PMC4477698; doi:10.1038/sdata.2015.29)
Supplement: Supplementary file 1 [file sdata201529-isa1.zip › s_study_Tierney.txt]

Source Name	Comment[source publication]	Comment[source publication DOI or URL]	Characteristics[epoch]	Characteristics[environment type]	Term Source REF	Term Accession Number	Protocol REF	Sample Name
literature search and request to individual researchers	Castaneda et al. (2010) Paleoceanography	http://dx.doi.org/10.1029/2009PA001740	Holocene	marine sediment	ENVO	ENVO:00002113	Analytical determination of TEX86	Castaneda et al_2010_Paleoceanography
literature search and request to individual researchers	Chazen, C. (2011) PhD. Thesis, Brown University	https://repository.library.brown.edu/studio/item/bdr:11417/	Holocene	marine sediment	ENVO	ENVO:00002113	Analytical determination of TEX86	Chazen_C_2011_PhD Thesis_Brown University
literature search and request to individual researchers	Fallet et al. (2012) Deep-Sea Research	http://dx.doi.org/10.1016/j.dsr.2011.10.002	Holocene	marine sediment	ENVO	ENVO:00002113	Analytical determination of TEX86	Fallet et al_2012_Deep-Sea Research
literature search and request to individual researchers	Ho et al. (2011) Organic Geochemistry	http://dx.doi.org/10.1016/j.orggeochem.2010.10.012	Holocene	marine sediment	ENVO	ENVO:00002113	Analytical determination of TEX86	Ho et al_2011_Organic Geochemistry
literature search and request to individual researchers	Hu et al. (2012) Organic Geochemistry	http://dx.doi.org/10.1016/j.orggeochem.2011.10.012	Holocene	marine sediment	ENVO	ENVO:00002113	Analytical determination of TEX86	Hu et al_2012_Organic Geochemistry
literature search and request to individual researchers	Jia et al. (2012) Organic Geochemistry	http://dx.doi.org/10.1016/j.orggeochem.2012.07.002	Holocene	marine sediment	ENVO	ENVO:00002113	Analytical determination of TEX86	Jia et al_2012_Organic Geochemistry
literature search and request to individual researchers	Kaiser, unpub.		Holocene	marine sediment	ENVO	ENVO:00002113	Analytical determination of TEX86	Kaiser_unpub
literature search and request to individual researchers	Kim et al. (2010) Geochimica et Cosmochimica Acta	http://dx.doi.org/10.1016/j.gca.2010.05.027	Holocene	marine sediment	ENVO	ENVO:00002113	Analytical determination of TEX86	Kim et al_2010_Geochimica et Cosmochimica Acta
literature search and request to individual researchers	Leider et al. (2010) Earth and Planetary Science Letters	http://dx.doi.org/10.1016/j.epsl.2010.09.042	Holocene	marine sediment	ENVO	ENVO:00002113	Analytical determination of TEX86	Leider et al_2010_Earth and Planetary Science Letters
literature search and request to individual researchers	Nieto-Moreno et al. (2012) Organic Geochemistry	http://dx.doi.org/10.1016/j.orggeochem.2012.11.001	Holocene	marine sediment	ENVO	ENVO:00002113	Analytical determination of TEX86	Nieto-Moreno et al_2012_Organic Geochemistry
literature search and request to individual researchers	Richey et al. (2011) Paleoceanography	http://dx.doi.org/10.1029/2010PA002000	Holocene	marine sediment	ENVO	ENVO:00002113	Analytical determination of TEX86	Richey et al_2011_Paleoceanography
literature search and request to individual researchers	Seki et al. (2009) Geochemistry, Geophysics, Geosystems	http://dx.doi.org/10.1029/2009GC002613	Holocene	marine sediment	ENVO	ENVO:00002113	Analytical determination of TEX86	Seki et al_2009_Geochemistry_Geophysics_Geosystems
literature search and request to individual researchers	Shevenell et al. (2011) Nature	http://dx.doi.org/10.1038/nature09751	Holocene	marine sediment	ENVO	ENVO:00002113	Analytical determination of TEX86	Shevenell et al_2011_Nature
literature search and request to individual researchers	Shintani et al. (2011) Journal of Asian Sciences	http://dx.doi.org/10.1016/j.jseaes.2010.09.013	Holocene	marine sediment	ENVO	ENVO:00002113	Analytical determination of TEX86	Shintani et al_2011_Journal of Asian Sciences
literature search and request to individual researchers	Tierney, unpub.		Holocene	marine sediment	ENVO	ENVO:00002113	Analytical determination of TEX86	Tierney_unpub
literature search and request to individual researchers	Trommer et al. (2009) Organic Geochemistry	http://dx.doi.org/10.1016/j.orggeochem.2009.03.001	Holocene	marine sediment	ENVO	ENVO:00002113	Analytical determination of TEX86	Trommer et al_2009_Organic Geochemistry
literature search and request to individual researchers	Verleye, T. (2011) PhD. Thesis, Ghent University	http://www.vliz.be/nl/open-marien-archief?module=ref&refid=210274	Holocene	marine sediment	ENVO	ENVO:00002113	Analytical determination of TEX86	Verleye_T_2011_PhD Thesis_Ghent University
literature search and request to individual researchers	Wei et al. (2011) Applied Environmental Microbiology	http://dx.doi.org/10.1128/AEM.00580-11	Holocene	marine sediment	ENVO	ENVO:00002113	Analytical determination of TEX86	Wei et al_2011_Applied Environmental Microbiology
literature search and request to individual researchers	Wu et al. (2012) Geophysical Research Letters	http://dx.doi.org/10.1029/2012GL052749	Holocene	marine sediment	ENVO	ENVO:00002113	Analytical determination of TEX86	Wu et al_2012_Geophysical Research Letters
literature search and request to individual researchers	Hernandez-Sanchez et al. (2014) Geochimica et Cosmochimica Acta	http://dx.doi.org/10.1016/j.gca.2014.02.009	Holocene	marine sediment	ENVO	ENVO:00002113	Analytical determination of TEX86	Hernandez-Sanchez et al_2014_Geochimica et Cosmochimica Acta
literature search and request to individual researchers	Ho et al. (2014) Geochimica et Cosmochimica Acta	http://dx.doi.org/10.1016/j.gca.2014.01.001	Holocene	marine sediment	ENVO	ENVO:00002113	Analytical determination of TEX86	Ho et al_2014_Geochimica et Cosmochimica Acta
literature search and request to individual researchers	Chen et al. (2014) Deep-Sea Research	http://dx.doi.org/10.1016/j.dsr.2014.03.005	Holocene	marine sediment	ENVO	ENVO:00002113	Analytical determination of TEX86	Chen et al_2014_Deep-Sea Research
literature search and request to individual researchers	Seki et al. (2014) Progress in Oceanography	http://dx.doi.org/10.1016/j.pocean.2014.04.013	Holocene	marine sediment	ENVO	ENVO:00002113	Analytical determination of TEX86	Seki et al_2014_Progress in Oceanography
literature search and request to individual researchers	Kaiser et al. (2014) Deep-Sea Research	http://dx.doi.org/doi:10.1016/j.dsr.2014.04.009	Holocene	marine sediment	ENVO	ENVO:00002113	Analytical determination of TEX86	Kaiser et al_2014_Deep-Sea Research
literature search and request to individual researchers	Lu et al. (2014) Organic Geochemistry	http://dx.doi.org/doi:10.1016/j.orggeochem.2014.06.007	Holocene	marine sediment	ENVO	ENVO:00002113	Analytical determination of TEX86	Lu et al_2014_Organic Geochemistry
literature search and request to individual researchers	Zhou et al. (2014) Palaeogeography, Palaeoclimatology, Palaeoecology	http://dx.doi.org/doi:10.1016/j.palaeo.2013.12.006	Holocene	marine sediment	ENVO	ENVO:00002113	Analytical determination of TEX86	Zhou et al_2014_Palaeogeography_Palaeoclimatology_Palaeoecology
literature search and request to individual researchers	Zell et al. (2014) Geochimica et Cosmochimica Acta	http://dx.doi.org/doi:10.1016/j.gca.2014.04.038	Holocene	marine sediment	ENVO	ENVO:00002113	Analytical determination of TEX86	Zell et al_2014_Geochimica et Cosmochimica Acta
literature search and request to individual researchers	Smith et al. (2013) Organic Geochemistry	http://dx.doi.org/doi:10.1016/j.orggeochem.2013.08.015	Holocene	marine sediment	ENVO	ENVO:00002113	Analytical determination of TEX86	Smith et al_2013_Organic Geochemistry
literature search and request to individual researchers	Richey & Tierney, unpub.		Holocene	marine sediment	ENVO	ENVO:00002113	Analytical determination of TEX86	Richey and Tierney_unpub
literature search and request to individual researchers	Park et al. (2014) Marine Chemistry	http://dx.doi.org/doi:10.1016/j.marchem.2014.07.001	Holocene	marine sediment	ENVO	ENVO:00002113	Analytical determination of TEX86	Park et al_2014_Marine Chemistry
literature search and request to individual researchers	Lengger et al. (2014) Geochimica et Cosmochimica Acta	http://dx.doi.org/doi:10.1016/j.gca.2014.07.013	Holocene	marine sediment	ENVO	ENVO:00002113	Analytical determination of TEX86	Lengger et al_2014_Geochimica et Cosmochimica Acta
