# Supplementary material for: A TEX86 surface sediment database and extended Bayesian calibration
Source: Sci Data. 2015 Jun 23;2:150029. doi: 10.1038/sdata.2015.29 (PMC4477698; doi:10.1038/sdata.2015.29)
Supplement: Supplementary file 1 [file sdata201529-isa1.zip › a_assay_Tierney.txt]

Sample Name	Protocol REF	Protocol REF	Assay Name	Raw Data File	Comment [Data Repository]	Comment [Data Record Accession]	Comment [Data Record URI]	Comment[data also available at this URL from National Climatic Data Center]
Castaneda et al_2010_Paleoceanography	Data aggregation	BAYSPAR calibration model	Castaneda et al_2010_Paleoceanography	TEXdatabase_v1.csv	figshare	10.6084/m9.figshare.1348830	http://dx.doi.org/10.6084/m9.figshare.1348830	https://www.ncdc.noaa.gov/cdo/f?p=519:1:0::::P1_STUDY_ID:18615
Chazen_C_2011_PhD Thesis_Brown University	Data aggregation	BAYSPAR calibration model	Chazen_C_2011_PhD Thesis_Brown University	TEXdatabase_v1.csv	figshare	10.6084/m9.figshare.1348830	http://dx.doi.org/10.6084/m9.figshare.1348830	https://www.ncdc.noaa.gov/cdo/f?p=519:1:0::::P1_STUDY_ID:18615
Fallet et al_2012_Deep-Sea Research	Data aggregation	BAYSPAR calibration model	Fallet et al_2012_Deep-Sea Research	TEXdatabase_v1.csv	figshare	10.6084/m9.figshare.1348830	http://dx.doi.org/10.6084/m9.figshare.1348830	https://www.ncdc.noaa.gov/cdo/f?p=519:1:0::::P1_STUDY_ID:18615
Ho et al_2011_Organic Geochemistry	Data aggregation	BAYSPAR calibration model	Ho et al_2011_Organic Geochemistry	TEXdatabase_v1.csv	figshare	10.6084/m9.figshare.1348830	http://dx.doi.org/10.6084/m9.figshare.1348830	https://www.ncdc.noaa.gov/cdo/f?p=519:1:0::::P1_STUDY_ID:18615
Hu et al_2012_Organic Geochemistry	Data aggregation	BAYSPAR calibration model	Hu et al_2012_Organic Geochemistry	TEXdatabase_v1.csv	figshare	10.6084/m9.figshare.1348830	http://dx.doi.org/10.6084/m9.figshare.1348830	https://www.ncdc.noaa.gov/cdo/f?p=519:1:0::::P1_STUDY_ID:18615
Jia et al_2012_Organic Geochemistry	Data aggregation	BAYSPAR calibration model	Jia et al_2012_Organic Geochemistry	TEXdatabase_v1.csv	figshare	10.6084/m9.figshare.1348830	http://dx.doi.org/10.6084/m9.figshare.1348830	https://www.ncdc.noaa.gov/cdo/f?p=519:1:0::::P1_STUDY_ID:18615
Kaiser_unpub	Data aggregation	BAYSPAR calibration model	Kaiser_unpub	TEXdatabase_v1.csv	figshare	10.6084/m9.figshare.1348830	http://dx.doi.org/10.6084/m9.figshare.1348830	https://www.ncdc.noaa.gov/cdo/f?p=519:1:0::::P1_STUDY_ID:18615
Kim et al_2010_Geochimica et Cosmochimica Acta	Data aggregation	BAYSPAR calibration model	Kim et al_2010_Geochimica et Cosmochimica Acta	TEXdatabase_v1.csv	figshare	10.6084/m9.figshare.1348830	http://dx.doi.org/10.6084/m9.figshare.1348830	https://www.ncdc.noaa.gov/cdo/f?p=519:1:0::::P1_STUDY_ID:18615
Leider et al_2010_Earth and Planetary Science Letters	Data aggregation	BAYSPAR calibration model	Leider et al_2010_Earth and Planetary Science Letters	TEXdatabase_v1.csv	figshare	10.6084/m9.figshare.1348830	http://dx.doi.org/10.6084/m9.figshare.1348830	https://www.ncdc.noaa.gov/cdo/f?p=519:1:0::::P1_STUDY_ID:18615
Nieto-Moreno et al_2012_Organic Geochemistry	Data aggregation	BAYSPAR calibration model	Nieto-Moreno et al_2012_Organic Geochemistry	TEXdatabase_v1.csv	figshare	10.6084/m9.figshare.1348830	http://dx.doi.org/10.6084/m9.figshare.1348830	https://www.ncdc.noaa.gov/cdo/f?p=519:1:0::::P1_STUDY_ID:18615
Richey et al_2011_Paleoceanography	Data aggregation	BAYSPAR calibration model	Richey et al_2011_Paleoceanography	TEXdatabase_v1.csv	figshare	10.6084/m9.figshare.1348830	http://dx.doi.org/10.6084/m9.figshare.1348830	https://www.ncdc.noaa.gov/cdo/f?p=519:1:0::::P1_STUDY_ID:18615
Seki et al_2009_Geochemistry_Geophysics_Geosystems	Data aggregation	BAYSPAR calibration model	Seki et al_2009_Geochemistry_Geophysics_Geosystems	TEXdatabase_v1.csv	figshare	10.6084/m9.figshare.1348830	http://dx.doi.org/10.6084/m9.figshare.1348830	https://www.ncdc.noaa.gov/cdo/f?p=519:1:0::::P1_STUDY_ID:18615
Shevenell et al_2011_Nature	Data aggregation	BAYSPAR calibration model	Shevenell et al_2011_Nature	TEXdatabase_v1.csv	figshare	10.6084/m9.figshare.1348830	http://dx.doi.org/10.6084/m9.figshare.1348830	https://www.ncdc.noaa.gov/cdo/f?p=519:1:0::::P1_STUDY_ID:18615
Shintani et al_2011_Journal of Asian Sciences	Data aggregation	BAYSPAR calibration model	Shintani et al_2011_Journal of Asian Sciences	TEXdatabase_v1.csv	figshare	10.6084/m9.figshare.1348830	http://dx.doi.org/10.6084/m9.figshare.1348830	https://www.ncdc.noaa.gov/cdo/f?p=519:1:0::::P1_STUDY_ID:18615
Tierney_unpub	Data aggregation	BAYSPAR calibration model	Tierney_unpub	TEXdatabase_v1.csv	figshare	10.6084/m9.figshare.1348830	http://dx.doi.org/10.6084/m9.figshare.1348830	https://www.ncdc.noaa.gov/cdo/f?p=519:1:0::::P1_STUDY_ID:18615
Trommer et al_2009_Organic Geochemistry	Data aggregation	BAYSPAR calibration model	Trommer et al_2009_Organic Geochemistry	TEXdatabase_v1.csv	figshare	10.6084/m9.figshare.1348830	http://dx.doi.org/10.6084/m9.figshare.1348830	https://www.ncdc.noaa.gov/cdo/f?p=519:1:0::::P1_STUDY_ID:18615
Verleye_T_2011_PhD Thesis_Ghent University	Data aggregation	BAYSPAR calibration model	Verleye_T_2011_PhD Thesis_Ghent University	TEXdatabase_v1.csv	figshare	10.6084/m9.figshare.1348830	http://dx.doi.org/10.6084/m9.figshare.1348830	https://www.ncdc.noaa.gov/cdo/f?p=519:1:0::::P1_STUDY_ID:18615
Wei et al_2011_Applied Environmental Microbiology	Data aggregation	BAYSPAR calibration model	Wei et al_2011_Applied Environmental Microbiology	TEXdatabase_v1.csv	figshare	10.6084/m9.figshare.1348830	http://dx.doi.org/10.6084/m9.figshare.1348830	https://www.ncdc.noaa.gov/cdo/f?p=519:1:0::::P1_STUDY_ID:18615
Wu et al_2012_Geophysical Research Letters	Data aggregation	BAYSPAR calibration model	Wu et al_2012_Geophysical Research Letters	TEXdatabase_v1.csv	figshare	10.6084/m9.figshare.1348830	http://dx.doi.org/10.6084/m9.figshare.1348830	https://www.ncdc.noaa.gov/cdo/f?p=519:1:0::::P1_STUDY_ID:18615
Hernandez-Sanchez et al_2014_Geochimica et Cosmochimica Acta	Data aggregation	BAYSPAR calibration model	Hernandez-Sanchez et al_2014_Geochimica et Cosmochimica Acta	TEXdatabase_v1.csv	figshare	10.6084/m9.figshare.1348830	http://dx.doi.org/10.6084/m9.figshare.1348830	https://www.ncdc.noaa.gov/cdo/f?p=519:1:0::::P1_STUDY_ID:18615
Ho et al_2014_Geochimica et Cosmochimica Acta	Data aggregation	BAYSPAR calibration model	Ho et al_2014_Geochimica et Cosmochimica Acta	TEXdatabase_v1.csv	figshare	10.6084/m9.figshare.1348830	http://dx.doi.org/10.6084/m9.figshare.1348830	https://www.ncdc.noaa.gov/cdo/f?p=519:1:0::::P1_STUDY_ID:18615
Chen et al_2014_Deep-Sea Research	Data aggregation	BAYSPAR calibration model	Chen et al_2014_Deep-Sea Research	TEXdatabase_v1.csv	figshare	10.6084/m9.figshare.1348830	http://dx.doi.org/10.6084/m9.figshare.1348830	https://www.ncdc.noaa.gov/cdo/f?p=519:1:0::::P1_STUDY_ID:18615
Seki et al_2014_Progress in Oceanography	Data aggregation	BAYSPAR calibration model	Seki et al_2014_Progress in Oceanography	TEXdatabase_v1.csv	figshare	10.6084/m9.figshare.1348830	http://dx.doi.org/10.6084/m9.figshare.1348830	https://www.ncdc.noaa.gov/cdo/f?p=519:1:0::::P1_STUDY_ID:18615
Kaiser et al_2014_Deep-Sea Research	Data aggregation	BAYSPAR calibration model	Kaiser et al_2014_Deep-Sea Research	TEXdatabase_v1.csv	figshare	10.6084/m9.figshare.1348830	http://dx.doi.org/10.6084/m9.figshare.1348830	https://www.ncdc.noaa.gov/cdo/f?p=519:1:0::::P1_STUDY_ID:18615
Lu et al_2014_Organic Geochemistry	Data aggregation	BAYSPAR calibration model	Lu et al_2014_Organic Geochemistry	TEXdatabase_v1.csv	figshare	10.6084/m9.figshare.1348830	http://dx.doi.org/10.6084/m9.figshare.1348830	https://www.ncdc.noaa.gov/cdo/f?p=519:1:0::::P1_STUDY_ID:18615
Zhou et al_2014_Palaeogeography_Palaeoclimatology_Palaeoecology	Data aggregation	BAYSPAR calibration model	Zhou et al_2014_Palaeogeography_Palaeoclimatology_Palaeoecology	TEXdatabase_v1.csv	figshare	10.6084/m9.figshare.1348830	http://dx.doi.org/10.6084/m9.figshare.1348830	https://www.ncdc.noaa.gov/cdo/f?p=519:1:0::::P1_STUDY_ID:18615
Zell et al_2014_Geochimica et Cosmochimica Acta	Data aggregation	BAYSPAR calibration model	Zell et al_2014_Geochimica et Cosmochimica Acta	TEXdatabase_v1.csv	figshare	10.6084/m9.figshare.1348830	http://dx.doi.org/10.6084/m9.figshare.1348830	https://www.ncdc.noaa.gov/cdo/f?p=519:1:0::::P1_STUDY_ID:18615
Smith et al_2013_Organic Geochemistry	Data aggregation	BAYSPAR calibration model	Smith et al_2013_Organic Geochemistry	TEXdatabase_v1.csv	figshare	10.6084/m9.figshare.1348830	http://dx.doi.org/10.6084/m9.figshare.1348830	https://www.ncdc.noaa.gov/cdo/f?p=519:1:0::::P1_STUDY_ID:18615
Richey and Tierney_unpub	Data aggregation	BAYSPAR calibration model	Richey and Tierney_unpub	TEXdatabase_v1.csv	figshare	10.6084/m9.figshare.1348830	http://dx.doi.org/10.6084/m9.figshare.1348830	https://www.ncdc.noaa.gov/cdo/f?p=519:1:0::::P1_STUDY_ID:18615
Park et al_2014_Marine Chemistry	Data aggregation	BAYSPAR calibration model	Park et al_2014_Marine Chemistry	TEXdatabase_v1.csv	figshare	10.6084/m9.figshare.1348830	http://dx.doi.org/10.6084/m9.figshare.1348830	https://www.ncdc.noaa.gov/cdo/f?p=519:1:0::::P1_STUDY_ID:18615
Lengger et al_2014_Geochimica et Cosmochimica Acta	Data aggregation	BAYSPAR calibration model	Lengger et al_2014_Geochimica et Cosmochimica Acta	TEXdatabase_v1.csv	figshare	10.6084/m9.figshare.1348830	http://dx.doi.org/10.6084/m9.figshare.1348830	https://www.ncdc.noaa.gov/cdo/f?p=519:1:0::::P1_STUDY_ID:18615
